# Supplementary material for: Inhibition of extracellular proteases improves the production of a xylanase in Parageobacillus thermoglucosidasius
Source: BMC Biotechnol. 2019 Mar 20;19:17. doi: 10.1186/s12896-019-0511-0 (PMC6425571; doi:10.1186/s12896-019-0511-0)
Supplement: Supplementary file 1 — Secretory proteins encoded by the genome of P. thermoglucosidasius C56-YS93. Sheet 1: List of secretory proteins, identified by bioinformatics. Sheet 2: List of secretory proteins identified using both bioinformatics and mass spectrometry of the extracellular proteome. (XLSX 16 kb) [file 12896_2019_511_MOESM1_ESM.xlsx]

## Sheet: predicted secreted proteins
Proteins identified in the genome using SignalP; excludes proteins that were identified as membrane anchored proteins
protein ID	Protein	locus tag
AEH46091.1	Serine-type D-Ala-D-Ala carboxypeptidase	Geoth_0031
AEH46319.1	PAS/PAC sensor signal transduction histidine kinase	Geoth_0271
AEH46328.1	NLP/P60 protein	Geoth_0280
AEH46337.1	Subtilisin	Geoth_0289
AEH46338.1	S-layer domain-containing protein	Geoth_0290
AEH46339.1	NLP/P60 protein	Geoth_0291
AEH46340.1	S-layer domain-containing protein	Geoth_0292
AEH46368.1	polysaccharide deacetylase	Geoth_0324
AEH46369.1	S-layer domain-containing protein	Geoth_0325
AEH46372.1	S-layer domain-containing protein	Geoth_0328
AEH46373.1	metallophosphoesterase	Geoth_0329
AEH46384.1	Mannosyl-glycoprotein endo-beta-N-acetylglucosaminidase	Geoth_0340
AEH46389.1	cell wall hydrolase/autolysin	Geoth_0345
AEH46439.1	Peptidase M23	Geoth_0399
AEH46442.1	carboxyl-terminal protease	Geoth_0402
AEH46489.1	3D domain-containing protein	Geoth_0453
AEH46598.1	Peptidase M23	Geoth_0588
AEH46625.1	3D domain-containing protein	Geoth_0615
AEH46659.1	nuclease (SNase domain-containing protein)	Geoth_0649
AEH46917.1	ribosomal protein L35	Geoth_0919
AEH47002.1	Ig domain protein group 2 domain protein	Geoth_1004
AEH47016.1	hypothetical protein	Geoth_1018
AEH47044.1	Domain of unknown function DUF1901	Geoth_1047
AEH47121.1	hypothetical protein	Geoth_1126
AEH47122.1	Fibronectin type III domain protein	Geoth_1127
AEH47208.1	hypothetical protein	Geoth_1213
AEH47218.1	aminodeoxychorismate lyase	Geoth_1223
AEH47243.1	hypothetical protein	Geoth_1248
AEH47270.1	stage III sporulation protein AH	Geoth_1277
AEH47288.1	hypothetical protein	Geoth_1295
AEH47303.1	hypothetical protein	Geoth_1311
AEH47315.1	ErfK/YbiS/YcfS/YnhG family protein	Geoth_1326
AEH47345.1	Serine-type D-Ala-D-Ala carboxypeptidase	Geoth_1356
AEH47356.1	protein of unknown function DUF1002	Geoth_1368
AEH47399.1	S-layer domain-containing protein	Geoth_1414
AEH47466.1	sporulation protein YpjB	Geoth_1483
AEH47481.1	Aspartate transaminase	Geoth_1498
AEH47510.1	protein of unknown function DUF445	Geoth_1528
AEH47577.1	Sporulation uncharacterized protein YkwD	Geoth_1599
AEH47611.1	parallel beta-helix repeat protein	Geoth_1639
AEH47695.1	cytochrome c oxidase subunit II	Geoth_1726
AEH47705.1	alkyl hydroperoxide reductase/ Thiol specific antioxidant/ Mal allergen	Geoth_1736
AEH47877.1	NLP/P60 protein	Geoth_1916
AEH48051.1	5'-nucleotidase	Geoth_2116
AEH48080.1	anthrax toxin A moiety lethal factor	Geoth_2145
AEH48081.1	hypothetical protein	Geoth_2146
AEH48093.1	NLP/P60 protein	Geoth_2158
AEH48124.1	oligoendopeptidase F	Geoth_2190
AEH48164.1	Protein-N(pi)-phosphohistidine--sugar phosphotransferase	Geoth_2230
AEH48179.1	Endo-1,4-beta-xylanase	Geoth_2250
AEH48201.1	2-nitropropane dioxygenase NPD	Geoth_2274
AEH48242.1	Alkaline phosphatase	Geoth_2316
AEH48361.1	Uncharacterized conserved protein UCP016719	Geoth_2449
AEH48362.1	Beta-N-acetylhexosaminidase	Geoth_2450
AEH48363.1	beta-lactamase	Geoth_2451
AEH48378.1	hypothetical protein	Geoth_2472
AEH48401.1	copper amine oxidase-like domain-containing protein	Geoth_2499
AEH48448.1	cell wall hydrolase SleB	Geoth_2557
AEH48511.1	2,3 cyclic-nucleotide 2-phosphodiesterase	Geoth_2623
AEH48699.1	ribosomal protein L32	Geoth_2811
AEH48710.1	hypothetical protein	Geoth_2822
AEH48914.1	Lytic transglycosylase catalytic	Geoth_3039
AEH49012.1	Spore germination protein gerPA/gerPF	Geoth_3138
AEH49103.1	transcriptional regulator, BadM/Rrf2 family	Geoth_3230
AEH49164.1	Thioredoxin domain-containing protein	Geoth_3296
AEH49274.1	Alkaline phosphatase	Geoth_3417
AEH49295.1	delta-lactam-biosynthetic de-N-acetylase	Geoth_3443
AEH49298.1	hypothetical protein	Geoth_3446
AEH49323.1	hypothetical protein	Geoth_3471
AEH49326.1	NLP/P60 protein	Geoth_3474
AEH49375.1	extracellular solute-binding protein family 1	Geoth_3527
AEH49381.1	hypothetical protein	Geoth_3533
AEH49462.1	hypothetical protein	Geoth_3628
AEH49543.1	hypothetical protein	Geoth_3719
AEH49549.1	hypothetical protein	Geoth_3727
AEH49554.1	hypothetical protein	Geoth_3732
AEH49564.1	N-acetylmuramoyl-L-alanine amidase	Geoth_3743
AEH49587.1	cell envelope-related transcriptional attenuator	Geoth_3774
AEH49595.1	intracellular proteinase inhibitor (BsuPI)	Geoth_3782
AEH49599.1	stage II sporulation protein D	Geoth_3786
AEH49629.1	protein tyrosine phosphatase	Geoth_3817
AEH49757.1	50S ribosomal protein L34	Geoth_3949

## Sheet: mass spec secretory proteins
Proteins identified using both SignalP and mass spectrometry analysis of the extracellular proteome
Protein ID	Protein	locus tag
AEH46340.1	S-layer domain-containing protein	Geoth_0292
AEH46337.1	Subtilisin	Geoth_0289
AEH46384.1	Mannosyl-glycoprotein endo-beta-N-acetylglucosaminidase	Geoth_0340
AEH46439.1	Extracellular zinc metalloprotease, Peptidase M23	Geoth_0399
AEH46389.1	cell wall hydrolase/autolysin	Geoth_0345
AEH46442.1	carboxyl-terminal protease	Geoth_0402
AEH47399.1	S-layer domain-containing protein	Geoth_1414
AEH47481.1	Aspartate transaminase	Geoth_1498
AEH46091.1	Serine-type D-Ala-D-Ala carboxypeptidase	Geoth_0031
AEH46338.1	S-layer domain-containing protein	Geoth_0290
AEH46339.1	Cell wall bound hydrolase, NLP/P60 protein	Geoth_0291
AEH49599.1	Stage II sporulation protein D	Geoth_3786
AEH47356.1	protein of unknown function DUF1002	Geoth_1368
AEH47877.1	Cell wall associated hydrolase, NLP/P60 protein	Geoth_1916
AEH47577.1	Sporulation uncharacterized protein YkwD	Geoth_1599
AEH47729.1	D-alanyl-D-alanine carboxypeptidase, vanY family	Geoth_1760
AEH48401.1	copper amine oxidase-like domain-containing	Geoth_2499
AEH47002.1	Ig domain protein group 2 domain protein	Geoth_1004
AEH46372.1	S-layer domain-containing protein	Geoth_0328
AEH49274.1	Alkaline phosphatase	Geoth_3417
AEH47705.1	alkyl hydroperoxide reductase/ Thiol specific	Geoth_1736
AEH49462.1	hypothetical protein	Geoth_3628
AEH47695.1	cytochrome c oxidase subunit II	Geoth_1726
